# Supplementary material for: Membrane Filtration of Nanoscale Biomaterials: Model System and Membrane Performance Evaluation for AAV2 Viral Vector Clarification and Recovery
Source: Nanomaterials (Basel). 2025 Feb 18;15(4):310. doi: 10.3390/nano15040310 (PMC11858591; doi:10.3390/nano15040310)
Supplement: Supplementary file 1 [file nanomaterials-15-00310-s001.zip]

Archive with 1 entries (1 files):
- nanomaterials-3453095-supplementary.pdf
